# Supplementary material for: Synergistic Lethality of a Binary Inhibitor of Mycobacterium tuberculosis KasA
Source: mBio. 2018 Dec 18;9(6):e02101-17. doi: 10.1128/mBio.02101-17 (PMC6299220; doi:10.1128/mBio.02101-17)
Supplement: TABLE S2 [file mbo006184230sd9.xlsx]

## Sheet: Table S2A
	Table S2A. List of genes showing ≥2.0 fold transcription change with p value (<0.05) upon treatment with INH, DG167 or INH+DG167
	INH treatment group (≥2.0 fold change)				DG167 treatment group (≥2.0 fold change)				INH+DG167 treatment group (≥2.0 fold change)
	Feature ID	EDGE test: INH vs DMSO, tagwise dispersions - Fold change	EDGE test: INH vs DMSO, tagwise dispersions - FDR p-value correction		Feature ID	EDGE test: DG167 vs DMSO, tagwise dispersions - Fold change	EDGE test: DG167 vs DMSO, tagwise dispersions - FDR p-value correction		Feature ID	EDGE test: INH+DG167 vs DMSO, tagwise dispersions - Fold change	EDGE test: INH+DG167 vs DMSO, tagwise dispersions - FDR p-value correction
	tgs1	26.5478	1.87122e-50		rrs	15.9974	3.28873e-17		tgs1	59.5595	7.58022e-20
	Rv3131	16.5436	3.44885e-98		iniB	10.6524	1.36679e-209		rrs	48.4859	8.97215e-250
	iniB	14.8175	7.66179e-95		iniA	8.74549	1.90354e-100		Rv3131	39.7821	2.90373e-23
	hspX	13.6991	6.97648e-29		acpM	7.10292	8.24435e-68		hspX	32.2762	6.56563e-13
	iniA	11.5449	3.81644e-253		kasA	6.44944	9.35573e-46		Rv1738	20.1113	4.50163e-14
	fadE23	9.68286	3.5903e-73		fabD	6.35644	8.40996e-65		iniB	14.7609	0
	Rv1738	8.76046	2.21809e-108		kasB	6.27493	4.88136e-91		Rv0079	12.5005	5.03188e-34
	fadE24	8.54379	6.54645e-103		accD6	5.74633	2.20996e-63		iniA	12.3393	7.49763e-261
	Rv0079	8.50581	7.50678e-110		fadE5	5.71357	7.3381e-54		fdxA	11.5986	2.53496e-10
	fadE5	7.29606	4.49267e-60		efpA	5.33957	1.45513e-91		Rv2030c	10.9834	8.35033e-10
	acpM	7.18173	3.06484e-52		Rv2248	5.30191	1.72202e-220		Rv3128c	10.2119	1.60542e-07
	fabD	7.14289	1.6203e-54		rpmB2	5.00479	3.11298e-89		rrl	9.96691	1.56352e-69
	kasA	6.72467	3.17169e-58		fadE23	4.6041	8.45993e-36		fadE23	9.54089	5.80193e-63
	kasB	6.42595	3.66066e-42		PPE3	4.5691	5.93792e-178		Rv0080	8.76304	1.63688e-09
	efpA	6.17009	3.77638e-48		icl1	4.43977	1.03036e-84		Rv1733c	8.25276	4.24538e-09
	accD6	6.13946	8.91502e-44		Rv1856c	4.26924	6.73359e-34		TB31.7	8.1906	2.60687e-08
	PPE3	6.03773	2.06405e-217		ahpC	4.23145	1.84038e-72		fadE24	8.13082	1.23008e-69
	Rv1773c	5.91919	6.26582e-58		Rv1592c	4.18074	9.42756e-46		fadE5	7.61772	1.24123e-73
	lprJ	5.90879	1.48743e-56		fadE24	3.86886	6.86896e-55		Rv3129	7.31197	2.56513e-06
	rpmB2	5.74259	3.22865e-166		Rv1773c	3.84564	5.80873e-30		Rv2627c	7.13984	1.75558e-07
	Rv0080	5.62994	6.30443e-89		ethR	3.76487	1.54603e-72		Rv1996	7.10488	3.61001e-10
	icl1	5.58755	6.306e-78		Rv1057	3.67773	3.09204e-152		Rv3127	7.09059	3.31367e-09
	fdxA	5.55736	3.00381e-134		lprJ	3.65183	3.17506e-68		narK2	6.90798	1.34796e-08
	Rv1772	5.43596	4.69915e-53		rrl	3.63833	5.01722e-09		kasB	6.89426	4.76175e-258
	Rv2248	5.36337	1.34839e-215		Rv1772	3.56476	3.09278e-48		acpM	6.82215	5.09497e-71
	Rv1856c	5.11982	2.07227e-44		Rv2990c	3.4742	6.76913e-114		kasA	6.74861	8.44119e-47
	Rv2030c	4.90581	9.64856e-32		modA	3.19029	9.17648e-53		hrp1	6.72463	3.62699e-06
	Rv1057	4.82392	5.28794e-30		Rv3675	3.14532	2.86228e-75		efpA	6.64909	6.58126e-42
	Rv1592c	4.35918	3.74864e-60		ethA	3.05233	9.16583e-65		accD6	6.60927	4.32913e-68
	Rv0888	4.29581	9.36459e-40		Rv0208c	2.88311	1.80527e-95		PPE3	6.27794	4.22919e-199
	Rv2990c	4.2643	1.42003e-92		mmpS5	2.87492	7.38006e-71		Rv3134c	6.11158	6.75353e-08
	mmpS5	4.22266	7.56371e-65		Rv0079	2.86149	3.41248e-14		fabD	6.11068	5.92877e-99
	Rv3675	4.21682	1.22019e-77		proS	2.7926	3.25617e-96		Rv1773c	5.7508	1.83084e-40
	Rv0208c	4.06863	2.91181e-32		fbpC	2.78649	4.03931e-59		Rv1856c	5.62219	6.40487e-61
	ahpC	4.05714	1.13992e-57		ahpD	2.77819	3.23386e-75		Rv2248	5.54881	1.37307e-193
	Rv1733c	3.81118	5.52558e-27		rpsN2	2.75996	8.53175e-35		rpmB2	5.47465	3.03528e-93
	narK2	3.79766	4.33406e-49		tgs1	2.74607	0.00065008		Rv1772	5.40836	3.61153e-43
	ethR	3.77489	2.60276e-68		Rv3131	2.68723	3.68957e-05		ethR	4.97684	7.96469e-158
	Rv3128c	3.7672	1.40575e-20		iniC	2.48743	1.27278e-46		icl1	4.84115	8.11238e-74
	modA	3.7482	2.0473e-61		rpmG1	2.43996	1.79093e-38		lprJ	4.83359	1.46677e-143
	TB31.7	3.71812	6.92988e-36		pckA	2.43876	1.34593e-39		Rv1057	4.46755	1.14847e-85
	Rv1996	3.46696	1.34285e-19		Rv0080	2.43231	3.61264e-21		Rv2990c	4.42563	6.92763e-206
	fabG4	3.43319	1.85738e-64		Rv3354	2.37808	4.76137e-110		esxK	4.36328	6.25739e-108
	iniC	3.42913	1.72326e-50		Rv1591	2.3656	3.37461e-89		modA	4.3472	3.82482e-57
	esxK	3.41004	1.62609e-43		nadR	2.36141	9.51615e-50		mmpS5	4.30938	8.0858e-184
	Rv1691	3.38349	4.10778e-58		Rv0336	2.35854	8.48436e-40		Rv0208c	4.17438	5.17558e-83
	Rv3134c	3.38004	2.67647e-50		Rv0888	2.3566	1.62675e-41		fabG4	3.8205	1.28752e-83
	fbpC	3.36393	4.89506e-94		Rv3355c	2.32967	2.17008e-39		Rv3675	3.76518	4.4337e-164
	Rv3129	3.35227	1.15012e-29		lprO	2.29276	3.04959e-48		Rv0888	3.75714	1.11658e-143
	htdX	3.2484	3.42704e-55		Rv1779c	2.2846	1.1255e-65		acg	3.71285	8.24355e-05
	F6	3.2159	4.9346e-88		Rv1691	2.2816	1.17824e-82		Rv1592c	3.5769	8.43041e-74
	lprO	3.18079	1.53984e-87		esxK	2.27591	7.17929e-21		iniC	3.54542	1.28512e-176
	fadA2	3.1286	3.83799e-76		F6	2.26268	1.78301e-40		Rv0081	3.53079	5.38267e-08
	Rv3127	3.11857	2.60721e-29		PE22	2.25194	6.65836e-12		Rv1774	3.43856	1.53308e-74
	Rv0312	3.07302	2.39899e-65		Rv1774	2.24589	5.26064e-65		htdX	3.41932	1.74484e-89
	hrp1	3.06427	1.98194e-14		fabG4	2.20541	2.5824e-49		Rv1739c	3.4061	4.99281e-05
	Rv1774	3.00567	6.61208e-48		hspX	2.19074	0.00823664		F6	3.3449	2.39135e-73
	rpsN2	2.96838	5.0018e-60		Rv3645	2.1797	1.03825e-53		aprA	3.34468	0.00225823
	Rv2721c	2.94504	4.87075e-52		Rv2721c	2.17549	1.29958e-46		fadA2	3.33362	3.09937e-97
	proS	2.90907	5.30002e-57		Rv1778c	2.16953	1.78283e-86		ethA	3.32783	2.02175e-87
	Rv2627c	2.90714	1.6873e-21		Rv0312	2.15348	3.46338e-49		PPE18	3.26311	3.95327e-41
	rpmG1	2.86493	7.40754e-68		fadD26	2.13605	7.08846e-38		Rv1691	3.25934	3.40366e-116
	Rv3354	2.83053	6.87897e-65		Rv0207c	2.02263	4.76288e-41		lprO	3.22056	6.62693e-104
	PPE18	2.78984	2.20377e-28		eccA3	1.96715	1.21824e-31		Rv1734c	3.17343	1.81775e-13
	Rv2293c	2.75131	4.69968e-48		Rv2293c	1.96695	7.46356e-53		Rv0569	3.11949	4.10846e-14
	mmpL5	2.69697	1.06346e-66		htdX	1.96454	4.66265e-52		Rv2989	3.11213	3.05836e-38
	Rv2989	2.68668	8.23682e-37		pks16	1.96275	6.6151e-32		proS	3.11161	2.63416e-98
	ahpD	2.64708	9.29301e-75		mce1A	-1.95311	0		fbpC	3.0813	1.41875e-72
	csoR	2.58641	6.53142e-54		espD	-1.96203	0		ahpC	3.07395	8.69376e-75
	PE13	2.58055	6.80963e-24		Rv2661c	-1.97028	9.59725e-09		rpsN2	3.00134	3.87144e-44
	Rv3355c	2.53929	5.95945e-62		espC	-1.97081	0		Rv2721c	2.99201	4.85766e-82
	ethA	2.53735	2.32415e-76		yrbE1A	-1.9731	0		ctpF	2.8822	0.000897016
	PE22	2.53301	8.70087e-16		yrbE1B	-1.97672	0		esxL	2.85658	4.08015e-42
	mtc28	2.5158	1.39248e-57		Rv0263c	-1.97868	0		csoR	2.84545	9.49634e-44
	Rv0207c	2.51179	4.78586e-85		ileS	-1.98001	0		Rv0312	2.81383	1.26219e-67
	Rv1779c	2.48617	9.37442e-76		PPE32	-1.99403	0		PE13	2.79034	4.96059e-29
	Rv1435c	2.48507	4.80315e-94		Rv3269	-2.0685	0		Rv0207c	2.77194	2.69695e-83
	Rv0081	2.47866	2.97253e-23		hspR	-2.09109	2.20422e-11		mmpL5	2.76946	3.03028e-57
	sigD	2.44109	9.89718e-58		Rv3613c	-2.13	0		rpmG1	2.59529	1.27956e-36
	Rv3645	2.41174	3.33343e-90		fas	-2.19674	0		Rv2293c	2.56373	4.39501e-56
	hpx	2.40956	3.41802e-91		lipX	-2.19838	4.29892e-34		ppsA	2.55618	2.81315e-51
	pckA	2.38372	2.90185e-43		Rv2267c	-2.20112	0		mmpL3	2.55279	7.15401e-61
	ctpD	2.33284	1.51826e-70		fadD5	-2.216	0		devR	2.54978	1.28895e-06
	Rv2706c	2.30364	6.71902e-37		Rv3673c	-2.24629	0		Rv3645	2.49735	3.4544e-50
	eccA3	2.30279	4.79583e-64		fadD11	-2.24922	0		Rv1435c	2.47294	6.74059e-56
	esxL	2.30264	8.36937e-29		Rv3612c	-2.25334	0		fadD26	2.43872	3.33214e-46
	Rv0336	2.26906	4.00267e-37		cysA3	-2.29008	1.44371e-05		Rv0336	2.43809	1.41847e-30
	fadD26	2.22949	1.12946e-35		frdA	-2.38192	0		Rv2624c	2.43243	0.0223718
	mmpL3	2.21062	6.59338e-60		frdB	-2.45121	8.42305e-22		fadE13	2.42584	5.72686e-27
	acg	2.19978	1.056e-14		dnaJ1	-2.62148	2.29905e-13		Rv3115	2.41664	7.25663e-31
	Rv1591	2.1924	1.26788e-49		ksgA	-2.66583	0		bfrB	2.41401	8.38995e-18
	lpqJ	2.17268	1.62513e-25		rpfB	-2.68886	0		narX	2.41014	1.89493e-05
	lipL	2.16565	2.58511e-58		Rv0097	-2.88487	0		mtc28	2.4063	2.57951e-41
	Rv1778c	2.15983	2.17869e-85		fcoT	-2.99706	5.11536e-65		eccA3	2.40231	6.97081e-57
	Rv1434	2.15595	2.75124e-36		PPE33	-3.03281	0		Rv3354	2.40085	1.79284e-50
	ppsA	2.15284	1.30968e-44		lipQ	-3.05271	0		Rv1047	2.40002	1.09594e-34
	nadR	2.14665	1.71198e-34		fadD10	-3.31175	0		lipL	2.39698	2.20401e-53
	Rv1433	2.12479	4.78586e-85		Rv1144	-3.3649	0		Rv2512c	2.36714	1.14638e-33
	Rv3352c	2.12329	1.21085e-15		PE20	-3.46435	1.74746e-17		sigD	2.3648	5.35605e-43
	Rv1313c	2.10789	4.80794e-17		PPE1	-3.56148	3.03242e-55		Rv3023c	2.35517	7.51383e-36
	Rv0281	2.0512	1.63277e-51		Rv2190c	-4.09697	0		Rv1199c	2.34762	1.78311e-34
	lprQ	2.05072	9.06697e-53		Rv2638	-4.11529	0		Rv0976c	2.29077	7.95334e-24
	Rv0340	2.04662	1.14309e-40		grpE	-4.1421	1.8198e-13		Rv3355c	2.27771	2.53077e-30
	Rv0885	2.04402	3.82846e-49		dnaK	-4.23968	3.39279e-14		Rv1775	2.27623	5.95255e-41
	Rv0678	2.03682	3.13717e-63		Rv0607	-4.37396	0		ahpD	2.26392	3.89013e-37
	Rv3096	2.02183	8.0474e-48		Rv2189c	-4.50172	0		Rv1779c	2.2535	9.66722e-43
	sapM	2.01028	2.07982e-51		Rv0516c	-5.07264	0		accD2	2.2477	1.04357e-26
	Rv2722	1.99726	1.93262e-28		Rv0950c	-6.51237	0		fadE12	2.19919	1.13664e-21
	Rv1775	1.99515	1.32049e-45		Rv1885c	-8.44667	0		hpx	2.1958	6.38368e-43
	Rv3717	1.99508	4.55871e-47		fbpB	-10.4799	0		PE22	2.15501	2.09325e-08
	fadE12	1.99502	3.83048e-29						eccB3	2.15368	4.89778e-38
	eccB3	1.99435	1.70186e-37						Rv1433	2.15341	4.10348e-36
	fadE13	1.99258	8.59531e-17						Rv0383c	2.14175	2.78781e-39
	fadB2	1.98928	7.93302e-44						Rv2005c	2.13503	1.93115e-06
	accD2	1.98235	1.77056e-30						Rv3161c	2.13115	2.55672e-32
	Rv3289c	1.96278	8.92054e-43						Rv3337	2.12464	1.03917e-27
	Rv1734c	1.96016	4.82849e-08						Rv0281	2.1177	3.48792e-33
	Rv1739c	1.95968	7.25503e-32						Rv0082	2.11344	6.03438e-08
	Rv3337	1.95825	4.69169e-29						Rv1776c	2.09361	1.62913e-29
	vapC24	1.95766	3.026e-54						wag31	2.08634	8.90719e-44
	Rv2512c	1.95176	5.51518e-24						Rv1434	2.0841	1.58219e-19
	mce1A	-1.95311	0						Rv1813c	2.08325	2.79941e-08
	espD	-1.96203	0						pckA	2.06965	1.71395e-31
	Rv2661c	-1.97028	9.59725e-09						accA2	2.0576	5.90471e-21
	espC	-1.97081	0						rrf	2.05604	4.31523e-09
	yrbE1A	-1.9731	0						nadR	2.05402	1.54526e-31
	yrbE1B	-1.97672	0						Rv0678	2.05378	9.48285e-37
	Rv0263c	-1.97868	0						Rv3096	2.05363	6.24162e-29
	ileS	-1.98001	0						lpqJ	2.05289	4.48888e-17
	PPE32	-1.99403	0						vapC24	2.05012	1.2968e-35
	Rv3269	-2.0685	0						Rv3920c	2.04387	1.32146e-21
	hspR	-2.09109	2.20422e-11						Rv0340	2.02979	1.24538e-23
	Rv3613c	-2.13	0						Rv1591	2.02395	8.04381e-26
	fas	-2.19674	0						ponA2	2.01535	5.1447e-39
	lipX	-2.19838	4.29892e-34						ppsC	2.00683	3.84582e-33
	Rv2267c	-2.20112	0						ppsB	1.99823	3.73338e-29
	fadD5	-2.216	0						Rv0885	1.99554	3.16679e-37
	Rv3673c	-2.24629	0						Rv3717	1.98983	5.68476e-35
	fadD11	-2.24922	0						fprB	1.98978	1.07019e-28
	Rv3612c	-2.25334	0						lprQ	1.98494	1.8134e-36
	cysA3	-2.29008	1.44371e-05						ctpD	1.97126	6.91067e-26
	frdA	-2.38192	0						Rv1313c	1.96533	5.31783e-18
	frdB	-2.45121	8.42305e-22						fadB2	1.96268	2.32422e-25
	dnaJ1	-2.62148	2.29905e-13						MTS1338	1.95913	0.00430479
	ksgA	-2.66583	0						sapM	1.95404	1.18976e-29
	rpfB	-2.68886	0						fadD11	-1.97364	0
	Rv0097	-2.88487	0						Rv2633c	-1.97754	0
	fcoT	-2.99706	5.11536e-65						Rv0115a	-1.98526	0
	PPE33	-3.03281	0						espD	-1.9968	0
	lipQ	-3.05271	0						Rv0263c	-1.99913	0
	fadD10	-3.31175	0						yrbE1B	-2.00967	0
	Rv1144	-3.3649	0						espC	-2.02376	0
	PE20	-3.46435	1.74746e-17						fas	-2.03903	0
	PPE1	-3.56148	3.03242e-55						Rv3169	-2.04444	0
	Rv2190c	-4.09697	0						Rv2252	-2.05358	0
	Rv2638	-4.11529	0						Rv2560	-2.05576	0
	grpE	-4.1421	1.8198e-13						Rv2632c	-2.05967	0
	dnaK	-4.23968	3.39279e-14						frdB	-2.07472	1.21616e-11
	Rv0607	-4.37396	0						ileS	-2.07676	0
	Rv2189c	-4.50172	0						Rv3612c	-2.08176	0
	Rv0516c	-5.07264	0						Rv2661c	-2.09761	3.80127e-11
	Rv0950c	-6.51237	0						cyp128	-2.14114	0
	Rv1885c	-8.44667	0						Rv0100	-2.14762	0
	fbpB	-10.4799	0						hspR	-2.15902	2.35409e-11
									Rv3613c	-2.17099	0
									groES	-2.20347	0.00393423
									lipX	-2.20638	2.81979e-27
									Rv1535	-2.22413	3.57412e-15
									groEL1	-2.22905	1.85202e-06
									PPE32	-2.23493	0
									frdD	-2.26005	6.31749e-08
									Rv3673c	-2.26184	0
									Rv2943A	-2.2801	9.43352e-13
									frdA	-2.28399	0
									Rv0089	-2.28486	2.49198e-26
									frdC	-2.35082	3.60373e-11
									Rv0320	-2.36236	1.53903e-20
									groEL2	-2.37403	0.0361621
									Rv2267c	-2.44446	0
									dnaJ1	-2.71218	0
									ksgA	-2.75211	0
									rpfB	-2.88695	0
									Rv0097	-3.21538	0
									lipQ	-3.23446	0
									Rv1144	-3.39744	0
									desA2	-3.62282	0
									fcoT	-3.65321	6.06336e-45
									PPE33	-3.73172	0
									fadD10	-3.78028	0
									Rv2190c	-3.92233	0
									PPE1	-4.44861	5.20866e-80
									Rv2638	-4.47266	1.42964e-156
									Rv2189c	-4.53963	1.69427e-191
									Rv0607	-4.66112	5.20683e-134
									grpE	-4.66601	0
									dnaK	-4.72125	0
									PE20	-5.55171	7.26537e-28
									Rv0516c	-7.21073	1.23506e-180
									Rv0950c	-8.04821	0
									Rv1885c	-9.0614	0
									fbpB	-11.3699	0

## Sheet: Table S2B
Table S2B: List of 32 genes upregulated (>2 fold) with combination treatment with INH+DG167
Feature ID	Fold change	Putative /known function
aprA	4.08401	Acid and phagosome regulated protein A AprA
Rv1739c	3.38278	Involved in sulphate transport across the membrane.
Rv1734c	3.16004	Function unknown
Rv0569	3.09997	Function unknown
ctpF	2.86866	Metal cation-transporting ATPase
devR	2.54431	Regulator part of the two component regulatory system DEVR/DEVS/dost.
fadE13	2.41167	Probable acyl-CoA dehydrogenase FadE13
Rv1047	2.41143	Probable transposase
bfrB	2.40259	Involved in iron storage
narX	2.40211	Involved in nitrate reduction, and in the persistence in the hos
Rv2624c	2.39599	Universal stress protein family protein
Rv1199c	2.38207	Possible transposase
Rv2512c	2.3589	Transposase for insertion sequence element IS1081
Rv3023c	2.35817	Probable transposase
Rv3115	2.33178	Probable transposase
Rv0976c	2.2933	Conserved hypothetical protein
Rv1775	2.2668	Function unknown
accD2	2.22797	Probable acetyl-/propionyl-CoA carboxylase (beta subunit) AccD2
fadE12	2.19276	Acyl-CoA dehydrogenase FadE12
eccB3	2.13459	ESX conserved component EccB3.
Rv0383c	2.12956	Possible conserved secreted protein
Rv2005c	2.12374	Universal stress protein family protein
Rv3161c	2.12164	Possible dioxygenase
Rv3337	2.11493	Function unknown
Rv0082	2.09858	Probable oxidoreductase
Rv1776c	2.08339	Involved in transcriptional mechanism.
Rv1813c	2.07793	Function unknown
wag31	2.07488	Diviva family protein Wag31
accA2	2.05916	biotin carboxyl carrier protein and biotin carboxyltransferase.
rrf	2.04008	Ribosomal RNA 5S
vapC24	2.03811	Possible toxin VapC24
Rv3920c	2.03661	conserved protein similar to jag protein

## Sheet: Table S2C
Table S2C: List of 22 genes downregulated (>2 fold) with combination treatment with INH+DG167
Feature ID	Fold change	Putative /known function
Rv2943A	-2.42889	Possible transposase
frdC	-2.40032	Probable fumarate reductase
groEL2	-2.38472	Prevents misfolding and promotes the refolding and proper assembly of unfolded polypeptides generated under stress conditions.
Rv0320	-2.36645	Possible conserved exported protein
Rv0089	-2.29927	Possible methyltransferase/methylase
frdD	-2.27924	Probable fumarate reductase
PPE32	-2.25526	PPE family protein PPE32
Rv1535	-2.23867	Unknown protein
groEL1	-2.2383	60 kDa chaperonin 1 GroEL1 (protein CPN60-1)
groES	-2.21489	10 kDa chaperonin GroES (protein CPN10)
cyp128	-2.15502	Cytochromes P450 are a group of heme-thiolate monooxygenases.
Rv0100	-2.15092	Conserved hypothetical protein
Rv2661c	-2.10878	Hypothetical protein
ileS	-2.08407	Isoleucyl-tRNA synthetase IleS
Rv2560	-2.06549	Probable proline and glycine rich transmembrane protein
Rv3169	-2.05708	Function unknown
Rv2252	-2.05257	Involved in synthesis of phosphatidylinositol mannosides (PIMS).
argV	-2.04371	tRNA-Arg
Rv2632c	-2.04097	Function unknown
espC	-2.03068	ESX-1 secretion-associated protein EspC
yrbE1B	-2.01344	unknown integral membrane protein
espD	-2.00822	ESX-1 secretion-associated protein EspD

## Sheet: Table S2D
Table S2D: List of 10 genes differentially regulated (>2 fold change) with combination treatment with INH alone treatment
Feature ID	Fold change	Putative /known function
fadD5	-2.2153	Probable fatty-acid-CoA ligase FadD5 (fatty-acid-CoA synthetase) (fatty-acid-CoA synthase)
lprQ	2.05131	Probable conserved lipoprotein LprQ
Rv0885	2.04449	Conserved hypothetical protein
ctpD	2.33381	Probable cation transporter P-type ATPase D CtpD
fadD11	-2.25219	Probable fatty-acid-CoA ligase FadD11 (fatty-acid-CoA synthetase) (fatty-acid-CoA synthase)
Rv2706c	2.30038	Hypothetical protein
cysA3	-2.02731	Probable thiosulfate sulfurtransferase CysA3 (rhodanese-like protein) (thiosulfate cyanide transsulfurase) (thiosulfate thiotransferase)
Rv3269	-2.07596	Conserved protein
sapM	2.01041	Acid phosphatase (acid phosphomonoesterase) (phosphomonoesterase) (glycerophosphatase)
Rv3352c	2.13086	Possible oxidoreductase

## Sheet: Table S2E
Table S2D: List of 2 genes differentially regulated (>2 fold change) with combination treatment with DG167 alone treatment
Feature ID	Fold change	Putative /known function
desA1	-2.3885	Probable acyl-[acyl-carrier protein] desaturase DesA1 (acyl-[ACP] desaturase) (stearoyl-ACP desaturase) (protein Des)
PE29	2.12517	PE family protein PE29
